# Supplementary material for: Microphytoplankton variations during coral spawning at Los Roques, Southern Caribbean
Source: PeerJ. 2016 Mar 17;4:e1747. doi: 10.7717/peerj.1747 (PMC4806606; doi:10.7717/peerj.1747)
Supplement: Data S1 [file peerj-04-1747-s003.xlsx]

## Sheet: Average Density
Year	Locality	Reef	Period	Microphytoplankton		Diatoms		Dinoflagellates		Coccolothophores		Cyanophytes		Clorophytes
				Avg	SD	Avg	SD	Avg	SD	Avg	SD	Avg	SD	Avg	SD
2007	NE	GR	Before	31.15	4.42	14.75	4.92	8.74	4.13	3.83	4.13	2.19	1.89	0	0
2007	NE	GR	During	23.45	9	11.48	4.92	14.2	3.28	0	0	2.19	2.5	0	0
2007	NE	GR	After	166.8	90.96	36.07	4.75	17.48	6.4	1.02	0.93	118.58	96.89	1.09	0.95
2007	NE	MD	Before	18.58	11.51	9.84	7.51	4.73	3.4	2.73	0.95	2.19	0.95	0	0
2007	NE	MD	During	53.14	22.53	30.6	3.41	6.55	5.01	0.68	0.85	13.66	12.41	0.55	0.94
2007	NE	MD	After	103.78	7.8	21.86	6.7	15.84	3.54	2.47	0.61	64.48	110.27	4.37	6.21
2007	SW	DMS	Before	20.9	6.44	15.85	10.41	17.48	3.19	1.09	0.94	0	0	0	0
2007	SW	DMS	During	13.52	6.07	4.37	6.21	6.01	3.41	0.96	0.85	5.46	2.5	0	0
2007	SW	DMS	After	12.48	2.84	6.56	1.64	9.83	3.79	1.55	0.37	0	0	0	0
2007	SW	CYA	Before	7.65	5.27	2.19	1.89	2.18	2.5	3.28	2.84	0	0	0	0
2007	SW	CYA	During	6.42	3.08	3.83	2.5	1.639	0	0.96	0.85	0	0	0	0
2007	SW	CYA	After	8.11	2	2.73	2.5	2.185	0.95	1.55	0.37	0	0	0	0
2008	NE	GR	Before	21.31	17.27	15.3	10.67	1.63	6.63	0	0	0	0	0	0
2008	NE	GR	During	39.26	17.48	19.67	9.9	2.73	3.41	1.01	0.88	0.55	0.95	6.01	10.41
2008	NE	GR	After	107.1	31.9	87.43	21.1	4.37	6.5	2.19	0.99	2.19	3.79	0	0
2008	NE	MD	Before	4.32	3.26	2.35	2.91	0	0	1.97	0.5	0	0	0	0
2008	NE	MD	During	5.7	4.72	3.1	5.37	0	0	2.6	0.97	0	0	0	0
2008	NE	MD	After	2.14	0.61	0	0	0	0	2.14	0.61	0	0	0	0
2008	SW	DMS	Before	2.45	0.27	0	0	0	0	2.45	0.27	0	0	0	0
2008	SW	DMS	During	2.82	1.09	0	0	0	0	2.82	1.09	0	0	0	0
2008	SW	DMS	After	2.57	0.83	0	0	0	0	2.57	0.83	0	0	0	0
2008	SW	CYA	Before	8.63	5.34	8.63	5.34	0	0	0	0	0	0	0	0
2008	SW	CYA	During	3.01	3.21	3.01	3.21	0	0	0	0	0	0	0	0
2008	SW	CYA	After	4.43	2.57	4.43	2.57	0	0	0	0	0	0	0	0

## Sheet: SIMPER_spp_Total
Year	Locality	Reef	Period	T. subtilis	C. pelagica	R. imbricata	Protoperidinium species	S. trochoidea	N. lineatum
2007	NE	GR	Before	5.421	1.08	3.012	2.237	3.645	3.974
2007	NE	GR	During	2.94	0.96	10.957	7.942	4.376	4.865
2007	NE	GR	After	2.27	4.067	4.487	5.2847	4.965	7.5432
2007	NE	MD	Before	4.65	1.032	13.543	6.5574	4.51	8.91
2007	NE	MD	During	6.09	0.982	10.127	6.5974	4.32	8.32
2007	NE	MD	After	11.87	6.118	5.275	18.3574	6.04	9.24
2007	SW	DMS	Before	17.643	5.842	6.375	13.4115	6.243	21.875
2007	SW	DMS	During	12.75	5.374	6.832	19.6145	3.53	17.32
2007	SW	DMS	After	7.054	7.153	3.851	23.5269	4.13	11.85
2007	SW	CYA	Before	8.324	5.479	4.521	14.5058	3.12	5.32
2007	SW	CYA	During	10.15	4.958	4.952	21.5778	1.87	2.43
2007	SW	CYA	After	5.83	6.025	2.571	29.3317	0.64	3.65
2008	NE	GR	Before	2.0957	0.3477	0.1028	0.4383	1.12	3.446
2008	NE	GR	During	0.333	0.3342	1.2352	0	2.374	2.975
2008	NE	GR	After	0.754	0.5275	0.8252	0	4.155	4.9168
2008	NE	MD	Before	1.9194	0.2606	0.1162	0	0	0
2008	NE	MD	During	0.9794	0.309	0.4582	0	0	0
2008	NE	MD	After	1.6874	0.153	0.6699	0	0	0
2008	SW	DMS	Before	1.0839	0.4338	0.2099	0	0	0
2008	SW	DMS	During	2.0645	0.887	0.6821	0	0	0
2008	SW	DMS	After	1.5575	0.1324	0.4548	0	0	0
2008	SW	CYA	Before	1.3818	0.7968	0.3319	0	0	0
2008	SW	CYA	During	1.5348	1.3078	0.8904	0	0	0
2008	SW	CYA	After	0.2321	0.613	0.4601	0	0	0
